# Supplementary material for: Neural representations of anxiety in adolescents with anorexia nervosa: a multivariate approach
Source: Transl Psychiatry. 2023 Aug 15;13:283. doi: 10.1038/s41398-023-02581-5 (PMC10427677; doi:10.1038/s41398-023-02581-5)
Supplement: Supplementary file 6 — Table S1 [file 41398_2023_2581_MOESM6_ESM.xlsx]

## Sheet: TableS1
AN participants within-group one-sample t-test (anxiety > neutral)
Cluster #	T-max	Size (voxels)	x	y	z	Region
11	4.75	2	56	-12	46	Postcentral gyrus R
12	4.64	11	-14	-88	22	Lateral occipital cortex, superior division L
13	4.58	16	-46	-42	-42	Cerebellum L
14	4.43	148	-26	-68	-20	Cerebellum L
15	4.42	11	-6	-58	-50	Cerebellum L
16	4.3	41	-66	-22	38	Postcentral gyrus L
17	4.19	6	8	66	18	Frontal pole R
18	4.15	37	-46	-72	6	Lateral occipital cortex, inferior division L
19	4.13	23	-8	-64	-10	Cerebellum L
20	4.09	35	-12	44	-20	Frontal pole L
21	4.09	19	-60	-54	44	Supramarginal gyrus, posterior division L
22	4.06	74	-4	52	-22	Frontal medial cortex L
23	4.06	43	-56	-22	-6	Middle temporal gyrus, posterior division L
24	4.05	37	-14	-16	76	Precentral gyrus L
25	4.02	27	-24	38	2	Cerebral white matter L
26	4.02	3	-30	-64	-48	Cerebellum L
27	4	35	10	52	16	Paracingulate gyrus R
28	3.94	56	-20	-86	-46	Cerebellum L
29	3.94	15	-26	48	18	Frontal pole L
30	3.91	4	-42	-64	20	Lateral occipital cortex, superior division L
31	3.9	8	-34	-78	8	Lateral occipital cortex, inferior division L
32	3.87	7	-10	-64	-48	Cerebellum L
33	3.87	6	-66	-54	-10	Inferior temporal gyrus, temporooccipital part L
34	3.81	5	18	-60	-8	Lingual gyrus R
35	3.8	9	-10	44	2	Paracingulate gyrus L
36	3.75	14	-26	52	28	Frontal pole L
37	3.74	5	6	54	-14	Frontal medial cortex R
38	3.71	16	-60	-14	6	Planum temporale L
39	3.65	5	-16	-28	72	Precentral gyrus L
40	3.64	3	-40	-20	-28	Temporal fusiform cortex, posterior division L
41	3.62	9	-64	-52	34	Supramarginal gyrus, posterior division L
42	3.62	3	-32	60	16	Frontal pole L
43	3.58	2	-20	40	12	Cerebral white matter L
44	3.58	2	-10	-38	78	Postcentral gyrus L
45	3.56	3	-6	32	-28	Frontal medial cortex L
46	3.51	4	-18	36	-18	Frontal pole L
47	3.47	6	-16	60	28	Frontal pole L
48	3.42	8	12	40	0	Cingulate gyrus, anterior division R
49	3.41	6	-48	-80	6	Lateral occipital cortex, inferior division L
50	3.41	4	12	30	-24	Frontal orbital cortex R
51	3.39	5	-28	36	-20	Frontal pole L
52	3.37	10	-54	-24	12	Central opercular cortex L
53	3.35	7	12	42	-28	Frontal pole R
54	3.25	2	10	38	-24	Frontal pole R
55	3.23	3	-26	48	40	Frontal pole L
56	3.21	2	-4	50	0	Paracingulate gyrus L
57	3.18	3	-6	50	4	Paracingulate gyrus L
Correlation of HAM-A scores with RSA values (anxiety cond.) across all participants
Cluster #	T-max	Size (voxels)	x	y	z	Region
11	5.04	43	12	-10	-2	Thalamus R
12	5	16	26	6	-48	Temporal pole R
13	4.93	730	30	-38	72	Postcentral gyrus R
14	4.92	37	-36	8	0	Insular cortex L
15	4.9	135	2	-2	66	Juxtapositional lobule cortex R
16	4.86	49	-6	-78	-48	Cerebellum L
17	4.85	114	14	-70	68	Lateral occipital cortex, superior division R
18	4.81	115	-28	-88	34	Lateral occipital cortex, superior division L
19	4.79	21	-48	36	6	Inferior frontal gyrus, pars triangularis L
20	4.77	73	-38	-12	38	Precentral gyrus L
21	4.72	118	-2	-10	4	Thalamus L
22	4.71	181	-20	-26	64	Precentral gyrus L
23	4.66	123	18	20	-2	Caudate R
24	4.66	37	50	-74	34	Lateral occipital cortex, superior division R
25	4.61	38	10	14	32	Cingulate gyrus, anterior division R
26	4.59	133	40	-36	-36	Cerebellum R
27	4.59	27	-64	-22	-10	Middle temporal gyrus, posterior division L
28	4.56	64	-4	66	-4	Frontal pole L
29	4.55	10	12	-82	-42	Cerebellum R
30	4.5	15	34	12	6	Insular cortex R
31	4.49	38	-36	-62	-32	Cerebellum L
32	4.44	116	26	-52	66	Superior parietal lobule R
33	4.44	39	28	8	-10	Putamen R
34	4.43	324	-16	-44	70	Postcentral gyrus L
35	4.41	53	-10	20	56	Superior frontal gyrus L
36	4.38	47	-44	24	-4	Frontal orbital cortex L
37	4.38	3	-18	-48	-48	Cerebellum L
38	4.37	57	-56	-22	8	Planum temporale L
39	4.36	88	-12	18	4	Caudate L
40	4.36	55	30	66	2	Frontal pole R
41	4.33	164	-30	-48	-50	Cerebellum L
42	4.33	27	44	-22	38	Postcentral gyrus R
43	4.32	29	-30	-66	-44	Cerebellum L
44	4.32	25	10	60	8	Frontal pole R
45	4.31	33	32	-2	-50	Temporal fusiform cortex, anterior division R
46	4.29	53	22	-72	-52	Cerebellum R
47	4.21	10	14	-92	-36	Cerebellum R
48	4.18	7	-40	-48	-20	Temporal occipital fusiform cortex L
49	4.16	74	22	18	62	Superior frontal gyrus R
50	4.14	73	-2	-48	-40	Cerebellum L
51	4.14	15	48	-40	14	Supramarginal gyrus, posterior division R
52	4.12	30	20	44	12	Cerebral white matter R
53	4.12	18	18	8	-32	Temporal pole R
54	4.1	25	32	-20	44	Precentral gyrus R
55	4.09	40	-8	6	70	Superior frontal gyrus L
56	4.09	13	-28	-82	-48	Cerebellum L
57	4.08	66	-32	20	10	Frontal operculum cortex L
58	4.08	50	4	-26	52	Precentral gyrus R
59	4.06	4	-12	-24	-38	Brain stem L
60	4.05	23	-2	-36	-40	Brain stem L
