# Supplementary material for: Neural representations of anxiety in adolescents with anorexia nervosa: a multivariate approach
Source: Transl Psychiatry. 2023 Aug 15;13:283. doi: 10.1038/s41398-023-02581-5 (PMC10427677; doi:10.1038/s41398-023-02581-5)
Supplement: Supplementary file 7 — Table S2 [file 41398_2023_2581_MOESM7_ESM.xlsx]

## Sheet: TableS2
Correlation of DASS-Anxiety scores with RSA values (anxiety cond.) across all participants
Cluster #	T-max	Size (voxels)	x	y	z	Region
1	6.58	3812	34	-16	20	Insular cortex R
2	6.56	54	18	8	48	Cerebral white matter R
3	5.94	95	38	-4	-8	Insular cortex R
4	5.56	3712	-42	-36	46	Postcentral gyrus L
5	5.45	67	30	4	38	Precentral gyrus R
6	5.33	16	-34	-10	6	Insular cortex L
7	5.2	75	-46	-60	20	Angular gyrus L
8	5.2	24	-68	-14	-2	Superior temporal gyrus, posterior division L
9	5.09	23	-30	-30	-4	Hippocampus L
10	4.78	314	-34	12	56	Middle frontal gyrus L
11	4.72	32	-26	-44	24	Cerebral white matter L
12	4.71	250	-18	-16	-2	Pallidum L
13	4.71	124	20	-34	-6	Hippocampus R
14	4.7	65	16	26	32	Cerebral white matter R
15	4.68	13	-8	22	10	Cerebral white matter L
16	4.67	234	64	-22	0	Superior temporal gyrus, posterior division R
17	4.52	65	32	-50	-44	Cerebellum R
18	4.49	149	-22	30	22	Cerebral white matter L
19	4.47	52	38	-54	22	Angular gyrus R
20	4.45	104	32	-18	-14	Hippocampus R
21	4.45	26	38	-60	-36	Cerebellum R
22	4.38	106	46	-20	0	Planum polare R
23	4.35	149	54	6	48	Middle frontal gyrus R
24	4.34	44	-30	-2	-22	Amygdala L
25	4.32	71	2	-22	-54	-
26	4.32	9	-2	32	30	Paracingulate gyrus L
27	4.26	14	60	20	32	Precentral gyrus R
28	4.25	15	-10	-6	56	Juxtapositional lobule cortex L
29	4.22	17	-14	0	6	Pallidum L
30	4.2	30	20	-48	-10	Lingual gyrus R
31	4.2	6	40	-38	6	Supramarginal gyrus, posterior division R
32	4.19	20	-24	-62	32	Lateral occipital cortex, superior division L
33	4.19	15	-28	-6	42	Precentral gyrus L
34	4.17	24	12	-2	14	Caudate R
35	4.17	18	-8	-28	-16	Brain stem L
36	4.17	16	22	12	26	Cerebral white matter R
37	4.17	6	42	-40	-6	Cerebral white matter R
38	4.11	44	-48	-54	-26	Inferior temporal gyrus, temporooccipital part L
39	4.1	7	58	-28	24	Parietal operculum cortex R
40	4.09	8	-44	8	4	Central opercular cortex L
41	4.08	55	-26	44	32	Frontal pole L
42	4.05	18	-54	-62	34	Lateral occipital cortex, superior division L
43	4.05	12	-2	-60	-42	Cerebellum L
44	4.05	5	38	-36	-6	Cerebral white matter R
45	4.02	21	10	-42	-42	Brain stem R
46	4	11	-28	-6	36	Cerebral white matter L
47	3.99	65	22	-24	-42	-
48	3.99	56	-40	-50	-4	Cerebral white matter L
49	3.99	18	28	16	42	Middle frontal gyrus R
50	3.98	85	0	0	38	Cingulate gyrus, anterior division L
51	3.98	5	-34	-38	20	Parietal operculum cortex L
52	3.97	159	-44	-66	48	Lateral occipital cortex, superior division L
53	3.97	23	48	22	36	Middle frontal gyrus R
54	3.97	17	34	-36	-36	Cerebellum R
55	3.96	22	-20	-26	6	Thalamus L
56	3.96	3	-12	-44	-8	Lingual gyrus L
57	3.95	81	-38	16	22	Inferior frontal gyrus, pars opercularis L
58	3.95	80	-10	-8	-22	Hippocampus L
59	3.92	13	66	-46	-6	Middle temporal gyrus, temporooccipital part R
60	3.91	27	46	-4	-36	Inferior temporal gyrus, anterior division R
